# Supplementary material for: Genome-wide Identification and Expression Analysis of RcMYB Genes in Rhodiola crenulata
Source: Front Genet. 2022 Mar 31;13:831611. doi: 10.3389/fgene.2022.831611 (PMC9008588; doi:10.3389/fgene.2022.831611)
Supplement: Supplementary file 10 [file Table1.XLSX]

## Sheet: Sheet1
Supplementayr Table 1	The expression profiles of RcMYBs and genes used in WGCNA analysis in three tissues
Gene ID	Root	Stem	Leaf
RcMYB1	0.082092	0.105003	0
RcMYB2	0.795322	0.48887	0
RcMYB3	0.453558	0.254126	0
RcMYB4	27.5094	7.02489	1.4537
RcMYB5	5.9547	2.45632	0.234468
RcMYB6	0.661405	1.95028	0.55416
RcMYB7	0	0	2.76633
RcMYB8	0	2.08046	0
RcMYB9	0.272624	0.149459	0.064519
RcMYB10	16.667	25.1592	11.2733
RcMYB11	1.00756	0.325384	0.413746
RcMYB13	1.36203	0.285128	0
RcMYB14	0.487918	1.50907	0.542201
RcMYB15	4.57352	1.78303	0.937809
RcMYB16	0.200801	0.173947	0.084066
RcMYB17	1.53517	0.570184	0.331837
RcMYB19	3.24548	0	0
RcMYB20	0.208788	0.123481	0.532193
RcMYB21	6.03903	2.33018	0.233377
RcMYB22	1.55124	0.366949	0
RcMYB23	4.61229	5.00254	0.451296
RcMYB24	2.10976	1.15087	5.27293
RcMYB25	0	0.068809	0.064188
RcMYB27	4.1165	3.65555	1.9248
RcMYB30	0.096911	0	0
RcMYB31	0.731111	0.152781	0.021984
RcMYB32	41.7621	38.8048	23.9074
RcMYB34	1.48346	22.5487	23.5134
RcMYB37	0.40176	0.247508	0
RcMYB38	0.161171	0.083611	0.265907
RcMYB39	0.455068	1.24984	0.128709
RcMYB40	0.213307	0.064218	0
RcMYB41	0.48674	1.33051	1.25394
RcMYB42	0.325261	0.050231	0.094927
RcMYB44	0.726926	0	0
RcMYB45	0.32944	1.65585	0.05621
RcMYB46	176.722	66.093	45.695
RcMYB47	0	0	0.049437
RcMYB48	3.02853	1.10554	0.743216
RcMYB49	2.86827	1.9239	1.05153
RcMYB51	1.89175	0.182621	0.183947
RcMYB53	10.7225	2.15662	0.757499
RcMYB55	0.497224	0.463098	0
RcMYB56	1.27246	0.617806	1.40734
RcMYB58	0.16379	0.066533	0
RcMYB60	1.96779	2.26526	0.945162
RcMYB61	4.48194	0	0
RcMYB62	0.969134	0.343794	0.037232
RcMYB63	5.22385	3.28512	2.39171
RcMYB64	3.60884	3.65184	2.72084
RcMYB66	0.284857	0.093824	0.247421
RcMYB67	0.234237	1.31012	0
RcMYB68	0.661405	1.92598	0.578262
RcMYB70	0.017641	0.044936	0.01464
RcMYB71	0.491426	0.74958	0.126185
RcMYB72	0.475147	0	0
RcMYB73	68.3787	31.3822	24.6728
RcMYB74	0.011455	0	0.01673
RcMYB75	0	53.4232	0
RcMYB76	28.3476	23.2926	27.4643
RcMYB77	1.44516	8.58951	20.6886
RcMYB79	24.4496	5.99069	0.414097
RcMYB80	0	3.88942	10.0108
RcMYB81	1.01664	1.21213	0.805972
RcMYB82	8.93835	4.01478	3.18405
RcMYB83	2.80559	14.0862	3.44761
RcMYB84	12.277	12.898	13.1817
RcMYB85	0.901825	0.757539	1.12261
RcMYB86	0.3384	0	0
RcMYB88	8.57809	8.34017	16.9003
RcMYB89	37.6804	25.7774	17.7156
RcMYB90	0	12.0408	13.1991
RcMYB91	0.665796	1.43173	0
RcMYB93	0.189504	0	0.366632
RcMYB94	1.54812	1.09845	0.05318
RcMYB95	173.699	3.51464	0.566796
RcMYB96	13.7076	10.3803	4.38009
RcMYB97	0		0
RcMYB98	14.7997		4.65513
RcMYB99	1.53034		0.13897
RcMYB100	1.36457		0.89681
RcMYB101	0		0.030037
RcMYB102	182.834		47.56
RcMYB103	0.473816		0
RcMYB104	0		0.604993
RcMYB105	7.382		0.502339
RcMYB106	109.447		118.336
RcMYB107	6.42338		1.60401
RcMYB108	0.625437		0.223037
RcMYB109	7.88176		3.61889
RcMYB110	5.43225		0.388423
RcMYB111	0.176361		0.241763
RcMYB112	2.07031		2.97568
RcMYB113	0		0
RcMYB114	15.5818		5.78239
RcMYB115	2.70916		0.892914
RcMYB116	0		0
RcMYB117	43.1134		15.9493
RcMYB118	0		0
RcMYB119	1.82214		1.96135
RcMYB120	0		0
RcMYB121	1.26889		0
RcMYB122	80.1778		21.3455
RcMYB123	1.21252		0
RcMYB124	1.24326		0
RcMYB125	0.807373		0
RcMYB126	0.391076		0.163193
RcMYB127	15.872		11.9671
RcMYB128	0.016931		0
RcMYB129	0.719259		0.507966
RcMYB130	3.17782		1.07291
RcMYB131	41.7655		21.2311
RcMYB132	19.7183		9.72186
RcMYB133	0.393894		0.384632
RcMYB134	4.35354		0.955829
RcMYB135	6.94057		2.77309
RcMYB136	22.3326		0.171882
RcMYB137	2.5845		2.8773
RcMYB138	3.14422		0
RcMYB139	1.41026		0.1894
CCG028937.3	0.489852	0.438286	0.381237
CCG025072.1	0.980506	0.567441	0.170006
CCG025073.2	0.274167	0.665286	0.243594
CCG025075.2	0	3.78991	0
CCG026415.1	0.580588	0.962946	0.135967
CCG004233.1	15.6146	11.223	3.03247
CCG007387.1	2.03361	4.78425	1.70114
CCG009333.1	1.46367	0.337194	0.32328
CCG019574.1	0.318225	0.063797	0
CCG014673.1	7.48037	23.0019	49.0188
CCG019731.1	0.04966	0.024502	0.063464
CCG024532.1	0.012012	0.023708	0
CCG009989.1	2.59374	87.0681	625.793
CCG015594.1	5.37905	1.94287	2.83008
CCG024529.1	0.6873	21.1979	4.28519
CCG009658.1	0	0.261276	33.3226
CCG009990.1	0	0.792984	5.60174
CCG031106.1	0.115542	0.769684	10.4263
CCG008106.1	166.112	182.522	228.619
CCG000731.1	1.15429	3.21816	0.31627
CCG000732.1	109.876	9.00516	0.655843
CCG001034.1	3.3309	0	0
CCG001299.1	1.14591	0.517448	0.448902
CCG001307.1	245.283	116.315	42.525
CCG001327.1	0.48695	0.339593	0.29194
CCG001334.1	0.236388	0.136127	0.137628
CCG002106.1	2.53031	4.09344	1.48312
CCG002117.1	1.16095	1.30983	0.595119
CCG002153.1	0	4.5949	0
CCG002154.1	4.97984	31.4179	34.6071
CCG003047.1	2.12776	2.33723	5.07419
CCG003058.1	54.6563	74.8789	102.943
CCG003063.3	13.9244	10.8124	7.49178
CCG003067.3	6.70833	2.07409	0.845278
CCG003072.1	21.7056	39.2156	85.1537
CCG003076.1	167.019	141.344	105.102
CCG003082.1	7.79148	13.0197	6.74878
CCG004454.1	1.4423	1.81403	2.22907
CCG004730.1	0.307344	0.263015	0.157232
CCG004743.1	8.03216	11.275	10.3394
CCG004751.1	1.31593	0.303199	0.204705
CCG004763.1	46.4982	45.8658	52.709
CCG004769.2	8.32852	4.62012	1.53836
CCG006305.1	16.909	12.0516	11.2091
CCG006306.1	3.36993	1.75107	0.851002
CCG006315.1	9.17263	0.73678	0.826556
CCG006884.1	82.5992	51.6179	37.497
CCG006885.1	5.90101	7.0888	9.85959
CCG006888.1	0.639284	0.799566	0.249506
CCG006891.1	13.2856	0	0
CCG006904.1	3.30858	0.226522	1.9048
CCG006914.1	50.2309	43.02	21.1632
CCG006920.2	5.9665	2.75237	3.04065
CCG006923.1	5.27728	6.91884	6.56867
CCG007010.1	14.2221	8.24978	19.3798
CCG007012.1	42.6383	49.3247	36.1735
CCG007025.1	0	3.8902	0
CCG007027.1	8.57827	3.14233	3.29315
CCG007039.1	0.561534	0.9392	2.42576
CCG007041.1	2.58408	3.83986	3.88586
CCG007042.1	4.14946	5.55438	1.15517
CCG007043.3	0	0.420702	0.432393
CCG007060.1	975.831	39.6589	4.11161
CCG007797.1	106.882	52.3013	15.2358
CCG007803.1	4.51033	0.980669	0.048098
CCG007820.2	0	0.93091	0.294421
CCG007831.1	0.704733	0.288688	0
CCG007845.1	1.08644	0.63281	0.460153
CCG008578.1	0	0	0.061597
CCG008618.1	0	0.175755	0.072258
CCG008625.1	1.467	8.1155	3.27167
CCG008627.2	0.725063	0.508067	1.2286
CCG008629.1	5.47253	4.1542	1.21168
CCG008633.1	2.94727	12.5636	5.24418
CCG008638.1	0.021075	0	0
CCG008644.1	23.5603	15.1464	9.74167
CCG008645.1	0.208848	0.345777	0.244023
CCG009251.1	7.89102	4.37798	1.29957
CCG009324.1	0.253322	0	0
CCG009325.1	5.47772	0	1.50631
CCG009332.1	3.37661	1.27404	1.24133
CCG010273.1	10.5294	11.8344	5.55326
CCG010277.1	49.5421	28.5186	39.1827
CCG010283.1	3.55325	1.9002	0.773573
CCG010288.1	0.465048	0.403225	0.104967
CCG010302.1	15.579	8.12601	4.93159
CCG010308.1	64.1351	24.8344	7.473
CCG010310.1	5.39059	6.32087	6.46194
CCG010316.1	9.87182	9.41007	14.6306
CCG010317.1	4.28775	3.02736	2.66233
CCG010321.1	0.238868	0	0
CCG010333.1	19.8684	4.18255	2.77339
CCG010347.1	14.7322	13.4561	16.5763
CCG010360.3	10.8968	34.9912	77.4441
CCG010363.1	0	0	9.05864
CCG010376.1	74.6292	40.8959	15.5997
CCG010380.1	0.473675	0.67307	0.919138
CCG010381.1	0.887435	1.50443	1.96489
CCG010382.1	41.6511	92.4519	87.2606
CCG010385.1	0.096008	0.031433	0.207495
CCG011137.1	108.443	34.5772	11.1873
CCG011140.1	52.8159	0	46.9915
CCG011163.1	4.18801	2.16057	4.95914
CCG011312.1	408.313	114.167	42.7962
CCG011326.1	4.63077	5.69464	5.31407
CCG011327.1	1.64948	0.946751	1.0877
CCG011676.1	5.24232	3.46107	4.33891
CCG011856.1	20.6476	43.6904	34.8739
CCG011867.1	0.130686	0	0
CCG011903.1	8.54037	5.60035	1.5909
CCG012319.2	6.40008	3.8062	2.02569
CCG012326.1	2.10329	3.35449	3.40267
CCG012334.1	1.07692	1.12277	1.19734
CCG012335.1	11.5899	6.69231	2.60218
CCG012342.1	0	0.339338	6.35095
CCG012347.1	74.4397	29.8664	1.72899
CCG012348.1	4.14259	0.360518	0
CCG012420.1	0.982948	5.20773	5.0596
CCG012600.1	0.29288	0	0
CCG012640.1	77.9509	52.3596	4.97906
CCG012659.1	12.2134	5.52822	4.02451
CCG012661.1	133.392	0.747584	0.445014
CCG012663.1	6.26411	2.98237	2.23688
CCG013484.1	0.237532	0.156408	0
CCG013524.1	5.31741	0.303577	0.056164
CCG013527.1	2.08009	14.325	3.00822
CCG013539.1	5.08063	5.56173	9.27867
CCG013542.1	5.44918	16.4779	8.3037
CCG013547.1	4.77626	2.79406	1.16028
CCG013553.2	15.7958	17.7004	4.53661
CCG013560.1	29.9753	14.2178	13.0689
CCG013562.1	14.2652	14.4639	13.9536
CCG013573.1	7.46973	11.266	13.2532
CCG014193.1	0	1.15215	0
CCG014200.1	1.34708	33.3441	99.5651
CCG014214.2	0.808623	4.05463	7.30582
CCG014215.1	0.88591	0.638133	0.512727
CCG014230.1	1.93113	4.79248	4.45566
CCG014254.1	41.4017	41.2206	46.6992
CCG014265.1	3.28535	0.801707	0.083615
CCG014269.1	6.29404	7.45177	8.86012
CCG014273.1	0.518971	4.7234	1.50598
CCG014276.2	662.313	32.7969	1.88184
CCG014402.1	0.179659	0.129139	0.018681
CCG014407.1	0	0.046625	0
CCG014418.3	50.687	38.317	74.0838
CCG014427.1	110.332	6.02004	18.666
CCG015828.2	0.321201	0.130461	0
CCG015830.1	4.19169	33.2792	2.41065
CCG015840.1	9.2895	7.90904	6.72469
CCG015846.1	0.508396	0.956757	0.055791
CCG015855.2	0.113766	0	0
CCG017534.1	1.17623	2.0389	0.039078
CCG017538.1	0	0.380011	15.1424
CCG017561.1	24.7349	80.6694	63.4795
CCG017570.1	81.0986	20.2637	22.0291
CCG018237.1	0.135855	0.149443	0.027687
CCG018242.1	8.48265	0.797185	0.394054
CCG018256.1	0.267811	0.276966	0.184888
CCG018258.1	0.229297	1.24419	0.155403
CCG018309.1	0.848267	0.470369	1.66721
CCG018327.1	1.48013	0.71871	0.217351
CCG018332.1	35.9048	21.8606	15.4719
CCG018334.1	6.37571	1.47464	0.287257
CCG018353.1	9.65035	7.24681	1.21756
CCG018368.1	1.75709	2.74092	4.97935
CCG018370.1	0.988296	1.04967	3.21034
CCG018371.1	0.567383	0.87821	1.32967
CCG019299.1	0.512006	0	0
CCG019307.1	9.82145	4.72811	0
CCG019317.1	4.45743	5.38305	3.50584
CCG020171.1	5.62749	3.70921	4.71857
CCG020189.1	0.753026	0.268881	0.190517
CCG020194.1	33.5318	17.5214	13.4997
CCG020195.1	13.4966	21.3802	13.7004
CCG020206.1	0.40329	0	0
CCG020213.2	12.7871	8.69755	8.66034
CCG020215.1	2.20293	2.4415	1.30178
CCG020217.1	0	0	0.406068
CCG020236.1	6.7045	9.20537	8.59775
CCG020244.1	7.7226	6.16233	3.20587
CCG020259.1	78.994	67.592	30.8082
CCG020265.2	34.8743	15.1449	1.03281
CCG020268.1	0	0	0.01831
CCG020271.1	1.34622	0.159957	0.035111
CCG020288.1	0.276457	0.035461	0.018296
CCG020290.1	0.276457	0.035461	0.018296
CCG020302.2	7.45493	4.7609	19.7831
CCG020305.1	0.268341	0.207984	0
CCG020309.1	3.12718	0.620134	0.102076
CCG020317.1	6.60669	3.24401	0.83866
CCG020470.1	0	0	6.41415
CCG020479.1	8.41049	8.82597	0.763242
CCG020484.1	0.682529	1.88201	0.949505
CCG020486.1	78.4795	18.4091	9.51513
CCG020492.1	0.310714	1.24878	2.98734
CCG020494.1	35.9265	17.798	3.51675
CCG020495.1	10.0245	8.26201	1.85882
CCG020498.1	0.409117	0	0
CCG020507.1	0	0	34.4979
CCG020508.1	12.3804	18.4652	85.241
CCG020512.4	1.80866	1.94534	1.76577
CCG020515.1	1.04451	0.814947	0
CCG020520.1	0.257187	0	0.580545
CCG020528.1	8.9957	8.60769	8.42512
CCG020537.1	438.994	145.092	41.7582
CCG020538.1	31.8133	0	0
CCG020546.1	15.7748	42.6732	24.9606
CCG020550.1	0.730445	0	0
CCG020555.1	1.00744	0.508723	0.067382
CCG020561.1	11.4649	15.4667	18.1954
CCG020562.2	0.119709	0.221789	0.848298
CCG020573.1	2.52444	8.38244	9.56962
CCG020576.1	0.060473	0	0.166892
CCG020589.1	31.3751	50.7428	57.2492
CCG020608.2	1.86331	3.4311	6.1112
CCG020614.1	1.21287	0.934664	5.25806
CCG020626.1	0.080298	0	0
CCG020891.1	147.25	7.80958	8.83658
CCG020895.1	0.356599	0.556344	0.567381
CCG020896.1	0.195768	0.120741	0
CCG020922.1	58.9591	34.4996	11.9795
CCG020923.1	41.6624	16.2104	7.39458
CCG020926.1	0.143377	1.38724	8.26791
CCG020951.2	7.01548	3.94428	2.1377
CCG020953.1	0.176249	0.424164	0.159137
CCG020962.1	1.02591	0.782347	0.427677
CCG020975.1	0	0	0.036932
CCG020977.1	60.2588	52.0051	39.0583
CCG021302.1	0.338464	0.524985	0.254461
CCG021303.1	0.732826	3.58772	4.98787
CCG021317.1	4.11407	3.25766	2.40877
CCG021318.1	8.54102	8.5451	0.71136
CCG021334.1	47.8014	52.09	72.5856
CCG021349.1	19.0267	13.2188	7.10294
CCG021351.1	0.415571	0	0
CCG021355.1	0.532166	0.218559	0
CCG021357.1	13.7679	4.04038	9.74905
CCG021368.1	0.95245	0.709364	0.10243
CCG021372.1	47.8191	1.47328	0.312358
CCG021374.1	0.260498	0.179943	2.09203
CCG021384.2	0.445788	6.88328	1.11217
CCG021390.2	0	6.3248	0
CCG021748.1	85.8069	58.1943	18.2523
CCG021754.1	4.10261	12.431	6.60913
CCG021755.1	2.93129	2.18479	0.395939
CCG021762.1	0.091038	0.012453	0
CCG021766.1	2.56972	1.32241	0.074101
CCG021767.1	0.420389	0.214636	0.064069
CCG022183.1	1.23914	0.472925	0
CCG022186.1	16.5757	15.1486	12.0584
CCG022190.1	4.97174	19.4087	14.038
CCG022200.1	2.01657	3.59485	2.30339
CCG022208.1	11.4658	8.0552	8.11216
CCG022209.1	11.029	24.1002	45.4432
CCG022214.1	3.25838	8.33592	15.903
CCG022215.1	12.1739	8.41164	4.76949
CCG022225.2	10.5721	0	5.15117
CCG024275.2	3.09056	1.33463	0.169051
CCG024955.1	0.196	0.447269	2.113
CCG024967.1	13.1681	8.22033	2.29583
CCG025001.2	17.1289	19.5565	22.4005
CCG025002.1	5.17137	85.4481	272.093
CCG025492.1	0.126974	0.923803	0.870031
CCG025493.1	0	3.67802	0
CCG025500.1	0.380113	9.11012	22.7343
CCG025521.1	2.81621	2.56267	1.69088
CCG025556.1	24.1118	46.0365	22.1596
CCG027400.1	3.44988	3.0163	2.2849
CCG027402.1	28.4969	10.4237	12.0574
CCG027418.1	16.8791	14.4041	24.1538
CCG027419.1	2.61593	1.00913	0.513161
CCG027426.1	2.31855	0.716349	0
CCG027448.1	2.88903	0.612638	0.144963
CCG027451.1	6.78436	3.56853	5.56227
CCG027648.1	0.468981	6.78821	3.51559
CCG027656.1	7.78897	45.5031	14.6942
CCG027665.1	2.83498	0.77868	1.47057
CCG027721.1	4.68304	3.64008	0
CCG027723.1	1.37635	1.11415	0
CCG027981.1	20.1354	30.9507	58.6409
CCG027988.1	12.6205	10.9724	7.81912
CCG027989.1	13.2566	6.89137	2.40363
CCG028000.1	60.2854	53.5435	35.183
CCG028005.1	84.7104	24.1777	17.195
CCG028017.1	0	0	1.01643
CCG028019.1	1.36792	0.242783	0.817225
CCG028551.2	7.70565	11.1213	11.6263
CCG028557.3	2.95495	3.10203	0.267947
CCG028575.1	6.44761	7.32806	1.70369
CCG028583.1	158.094	109.033	55.8662
CCG028585.1	2.40474	0.095492	0
CCG028592.1	0.599393	0.046661	0
CCG028632.2	7.79715	20.2448	4.90222
CCG028638.3	1.36	1.35488	2.31311
CCG028639.1	13.7725	10.8388	19.8737
CCG028646.1	18.2031	29.6615	21.5204
CCG028650.1	18.3999	10.4702	8.20957
CCG028778.1	6.23063	2.97685	3.88782
CCG029116.1	0.02961	0.051134	0.059824
CCG029124.1	3.6753	0.227551	0.076868
CCG029141.1	0.423801	11.7106	5.96282
CCG029162.1	16.9808	26.8597	22.0134
CCG029163.1	45.5187	100.49	262.874
CCG029166.2	10.1258	9.42019	12.1203
CCG029170.1	1.66826	1.60725	0.873762
CCG029179.1	2.7636	4.64116	5.31704
CCG029181.1	1.7801	3.58134	35.4603
CCG029184.1	0.473965	0.31923	0
CCG029190.1	3.82017	5.80891	8.08497
CCG029209.1	0.373837	15.3102	15.9694
CCG029210.1	1.66259	1.64803	0.264668
CCG029216.1	3.97026	0	6.78168
CCG029542.1	20.149	15.5345	12.7429
CCG029546.1	1.95525	3.54078	3.0886
CCG029625.1	7.05019	0.104545	0
CCG029651.1	1.77284	1.49832	1.36394
CCG029656.1	1.33154	0.959015	0.557463
CCG029657.1	28.0029	18.2783	9.03188
CCG029665.1	6.13369	3.96188	3.40999
CCG029667.2	11.6953	19.0875	18.9129
CCG029698.1	1.44676	0.705319	0.626544
CCG029701.1	2.6088	1.17481	0.113198
CCG029713.1	333.407	133.711	54.6146
CCG029772.2	0.130619	0.155548	0.145965
CCG029799.1	0.048931	0.024833	0.006125
CCG029803.1	0.006266	0.04638	0.176602
CCG031269.1	162.331	66.6614	16.9299
CCG031278.1	0.259658	3.15328	0.295973
CCG031287.1	40.4245	29.6129	23.7134
This data was caculated based on SRA data from NCBI.
