# Supplementary material for: Genome-wide Identification and Expression Analysis of RcMYB Genes in Rhodiola crenulata
Source: Front Genet. 2022 Mar 31;13:831611. doi: 10.3389/fgene.2022.831611 (PMC9008588; doi:10.3389/fgene.2022.831611)
Supplement: Supplementary file 12 [file Table5.XLSX]

## Sheet: Hub genes in Turquosie module
Supplementary Table 5		The identification of the hub genes in each module.
Top 10 in network turquoise.edges.txt ranked by MCC method
Rank	Name	Score
1	CCG004751.1	3.88e+19
2	RcMYB46	3.36e+19
3	RcMYB31	3.05e+19
4	CCG020891.1	2.86e+19
5	CCG028650.1	2.83e+19
6	RcMYB22	2.43e+19
7	CCG006891.1	2.16e+19
8	CCG010321.1	2.12e+19
9	CCG027448.1	2.11e+19
10	CCG014265.1	2.09e+19
Top 10 in network turquoise.edges.txt ranked by DMNC method
Rank	Name	Score
1	RcMYB46	1.57345
2	CCG004751.1	1.57239
3	CCG010333.1	1.56281
4	CCG006891.1	1.5578
5	RcMYB22	1.55742
6	CCG020486.1	1.55386
7	CCG020498.1	1.55262
8	CCG020891.1	1.55084
9	CCG014265.1	1.54881
10	CCG007043.3	1.54741
Top 10 in network turquoise.edges.txt ranked by MNC method
Rank	Name	Score
1	CCG004751.1	104
2	CCG020498.1	103
2	RcMYB46	103
4	CCG006891.1	102
4	CCG007043.3	102
4	CCG010333.1	102
4	CCG020206.1	102
4	RcMYB22	102
4	RcMYB25	102
10	CCG020573.1	101
Top 10 in network turquoise.edges.txt ranked by Degree method
Rank	Name	Score
1	CCG004751.1	104
2	CCG020498.1	103
2	RcMYB46	103
4	CCG006891.1	102
4	CCG007043.3	102
4	CCG010333.1	102
4	CCG020206.1	102
4	RcMYB22	102
4	RcMYB25	102
10	CCG020573.1	101
Top 10 in network turquoise.edges.txt ranked by EPC method
Rank	Name	Score
1	CCG020486.1	7.647
2	CCG020550.1	7.621
3	CCG029665.1	7.524
4	CCG006891.1	7.441
5	RcMYB90	7.428
6	CCG020206.1	7.4
7	RcMYB46	7.376
8	CCG020498.1	7.371
9	CCG020288.1	7.333
10	CCG020891.1	7.294
Top 10 in network turquoise.edges.txt ranked by BottleNeck method
Rank	Name	Score
1	CCG029667.2	3	translation	protein phosphorylation
1	CCG029698.1	3	protein phosphorylation
3	CCG029625.1	2	regulation of transcription, DNA-dependent
4	RcMYB79	1
4	RcMYB82	1
4	RcMYB86	1
4	RcMYB90	1
4	RcMYB95	1
4	CCG009333.1	1	transmembrane transport			MAOA
4	CCG019574.1	1	UDPGT
Top 10 in network turquoise.edges.txt ranked by EcCentricity method
Rank	Name	Score
1	RcMYB79	0.5
1	RcMYB82	0.5
1	RcMYB86	0.5
1	RcMYB90	0.5
1	RcMYB95	0.5
1	CCG009333.1	0.5	MAOA
1	CCG019574.1	0.5	UDPGT
1	CCG015594.1	0.5	UDPGT
1	CCG014265.1	0.5	metabolic process		UDPGT
1	CCG000732.1	0.5	regulation of transcription, DNA-dependent
Top 10 in network turquoise.edges.txt ranked by Closeness method
Rank	Name	Score
1	CCG004751.1	112
2	CCG020498.1	111.5
2	RcMYB46	111.5
4	CCG006891.1	111
4	CCG007043.3	111
4	CCG010333.1	111
4	CCG020206.1	111
4	RcMYB22	111
4	RcMYB25	111
10	CCG020573.1	110.5
Top 10 in network turquoise.edges.txt ranked by Radiality method
Rank	Name	Score
1	CCG004751.1	1.89167
2	CCG020498.1	1.88333
2	RcMYB46	1.88333
4	CCG006891.1	1.875
4	CCG007043.3	1.875
4	CCG010333.1	1.875
4	CCG020206.1	1.875
4	RcMYB22	1.875
4	RcMYB25	1.875
10	CCG020573.1	1.86667
Top 10 in network turquoise.edges.txt ranked by Betweenness method
Rank	Name	Score
1	CCG020498.1	32.0201
2	RcMYB25	31.9361
3	CCG020206.1	31.6567
4	CCG007043.3	31.5697
5	RcMYB48	31.3488
6	CCG004751.1	31.29
7	RcMYB22	30.5807
8	CCG006891.1	30.572
9	CCG020573.1	30.4809
10	CCG020891.1	30.2571
Top 10 in network turquoise.edges.txt ranked by Stress method
Rank	Name	Score
1	CCG020498.1	2304
2	RcMYB25	2282
3	CCG004751.1	2268
3	CCG020206.1	2268
5	CCG007043.3	2262
6	RcMYB48	2240
7	RcMYB22	2210
8	CCG006891.1	2208
9	CCG020573.1	2204
10	RcMYB46	2194
Top 10 in network turquoise.edges.txt ranked by ClusteringCoefficient method
Rank	Name	Score
1	CCG028778.1	0.804114
2	CCG014265.1	0.80119
3	CCG012348.1	0.796226
4	CCG029546.1	0.794887
5	RcMYB15	0.794792
6	RcMYB42	0.794075
7	CCG027448.1	0.793281
8	CCG003067.3	0.792997
9	CCG029698.1	0.792901
10	RcMYB73	0.792725

## Sheet: Hub genes in Black module
Top 10 in network turquoise.edges.txt ranked by MCC method
Rank	Name	Score
1	CCG004751.1	3.88e+19
2	RcMYB46	3.36e+19
3	RcMYB31	3.05e+19
4	CCG020891.1	2.86e+19
5	CCG028650.1	2.83e+19
6	RcMYB22	2.43e+19
7	CCG006891.1	2.16e+19
8	CCG010321.1	2.12e+19
9	CCG027448.1	2.11e+19
10	CCG014265.1	2.09e+19
Top 10 in network turquoise.edges.txt ranked by DMNC method
Rank	Name	Score
1	RcMYB46	1.57345
2	CCG004751.1	1.57239
3	CCG010333.1	1.56281
4	CCG006891.1	1.5578
5	RcMYB22	1.55742
6	CCG020486.1	1.55386
7	CCG020498.1	1.55262
8	CCG020891.1	1.55084
9	CCG014265.1	1.54881
10	CCG007043.3	1.54741
Top 10 in network turquoise.edges.txt ranked by MNC method
Rank	Name	Score
1	CCG004751.1	104
2	CCG020498.1	103
2	RcMYB46	103
4	CCG006891.1	102
4	CCG007043.3	102
4	CCG010333.1	102
4	CCG020206.1	102
4	RcMYB22	102
4	RcMYB25	102
10	CCG020573.1	101
Top 10 in network turquoise.edges.txt ranked by Degree method
Rank	Name	Score
1	CCG004751.1	104
2	CCG020498.1	103
2	RcMYB46	103
4	CCG006891.1	102
4	CCG007043.3	102
4	CCG010333.1	102
4	CCG020206.1	102
4	RcMYB22	102
4	RcMYB25	102
10	CCG020573.1	101
Top 10 in network turquoise.edges.txt ranked by EPC method
Rank	Name	Score
1	CCG020486.1	7.647
2	CCG020550.1	7.621
3	CCG029665.1	7.524
4	CCG006891.1	7.441
5	RcMYB90	7.428
6	CCG020206.1	7.4
7	RcMYB46	7.376
8	CCG020498.1	7.371
9	CCG020288.1	7.333
10	CCG020891.1	7.294
Top 10 in network turquoise.edges.txt ranked by BottleNeck method
Rank	Name	Score
1	CCG029667.2	3	translation	protein phosphorylation
1	CCG029698.1	3	protein phosphorylation
3	CCG029625.1	2	regulation of transcription, DNA-dependent
4	RcMYB79	1
4	RcMYB82	1
4	RcMYB86	1
4	RcMYB90	1
4	RcMYB95	1
4	CCG009333.1	1	transmembrane transport			MAOA
4	CCG019574.1	1	UDPGT
Top 10 in network turquoise.edges.txt ranked by EcCentricity method
Rank	Name	Score
1	RcMYB79	0.5
1	RcMYB82	0.5
1	RcMYB86	0.5
1	RcMYB90	0.5
1	RcMYB95	0.5
1	CCG009333.1	0.5	MAOA
1	CCG019574.1	0.5	UDPGT
1	CCG015594.1	0.5	UDPGT
1	CCG014265.1	0.5	metabolic process		UDPGT
1	CCG000732.1	0.5	regulation of transcription, DNA-dependent
Top 10 in network turquoise.edges.txt ranked by Closeness method
Rank	Name	Score
1	CCG004751.1	112
2	CCG020498.1	111.5
2	RcMYB46	111.5
4	CCG006891.1	111
4	CCG007043.3	111
4	CCG010333.1	111
4	CCG020206.1	111
4	RcMYB22	111
4	RcMYB25	111
10	CCG020573.1	110.5
Top 10 in network turquoise.edges.txt ranked by Radiality method
Rank	Name	Score
1	CCG004751.1	1.89167
2	CCG020498.1	1.88333
2	RcMYB46	1.88333
4	CCG006891.1	1.875
4	CCG007043.3	1.875
4	CCG010333.1	1.875
4	CCG020206.1	1.875
4	RcMYB22	1.875
4	RcMYB25	1.875
10	CCG020573.1	1.86667
Top 10 in network turquoise.edges.txt ranked by Betweenness method
Rank	Name	Score
1	CCG020498.1	32.0201
2	RcMYB25	31.9361
3	CCG020206.1	31.6567
4	CCG007043.3	31.5697
5	RcMYB48	31.3488
6	CCG004751.1	31.29
7	RcMYB22	30.5807
8	CCG006891.1	30.572
9	CCG020573.1	30.4809
10	CCG020891.1	30.2571
Top 10 in network turquoise.edges.txt ranked by Stress method
Rank	Name	Score
1	CCG020498.1	2304
2	RcMYB25	2282
3	CCG004751.1	2268
3	CCG020206.1	2268
5	CCG007043.3	2262
6	RcMYB48	2240
7	RcMYB22	2210
8	CCG006891.1	2208
9	CCG020573.1	2204
10	RcMYB46	2194
Top 10 in network turquoise.edges.txt ranked by ClusteringCoefficient method
Rank	Name	Score
1	CCG028778.1	0.804114
2	CCG014265.1	0.80119
3	CCG012348.1	0.796226
4	CCG029546.1	0.794887
5	RcMYB15	0.794792
6	RcMYB42	0.794075
7	CCG027448.1	0.793281
8	CCG003067.3	0.792997
9	CCG029698.1	0.792901
10	RcMYB73	0.792725

## Sheet: Hub genes in Blue module
Top 10 in network blue.edges.txt ranked by MCC method
Rank	Name	Score
1	CCG022215.1	179000000000
2	CCG020608.2	179000000000
3	RcMYB80	150000000000
4	RcMYB2	132000000000
5	CCG003058.1	128000000000
6	CCG021368.1	126000000000
7	RcMYB37	116000000000
8	CCG028000.1	111000000000
9	CCG021755.1	98800000000
10	CCG020896.1	98400000000
Top 10 in network blue.edges.txt ranked by DMNC method
Rank	Name	Score
1	CCG020608.2	1.20227
2	RcMYB80	1.20065
3	CCG025500.1	1.19187
4	CCG027400.1	1.18467
5	RcMYB77	1.17935
6	CCG003076.1	1.1785
7	CCG022215.1	1.17733
8	CCG021368.1	1.17685
9	CCG004233.1	1.17058
10	RcMYB37	1.1667
Top 10 in network blue.edges.txt ranked by MNC method
Rank	Name	Score
1	CCG020608.2	55
1	CCG027400.1	55
3	RcMYB80	54
4	CCG022215.1	53
4	CCG028000.1	53
4	RcMYB2	53
4	CCG003058.1	53
4	CCG003076.1	53
9	CCG020896.1	52
9	CCG025500.1	52
Top 10 in network blue.edges.txt ranked by Degree method
Rank	Name	Score
1	CCG020608.2	55
1	CCG027400.1	55
3	RcMYB80	54
4	CCG022215.1	53
4	CCG028000.1	53
4	RcMYB2	53
4	CCG003058.1	53
4	CCG003076.1	53
9	CCG020896.1	52
9	CCG025500.1	52
Top 10 in network blue.edges.txt ranked by EPC method
Rank	Name	Score
1	CCG003076.1	43.217
2	CCG006914.1	42.73
3	CCG020896.1	42.569
4	CCG010360.3	42.557
5	CCG027400.1	42.32
6	CCG022215.1	42.181
7	RcMYB2	42.169
8	RcMYB80	41.843
9	CCG027988.1	41.838
10	CCG008629.1	41.82
Top 10 in network blue.edges.txt ranked by BottleNeck method
Rank	Name	Score
1	CCG029190.1	8
2	CCG029656.1	3
3	CCG028000.1	2
4	CCG014214.2	1
4	CCG014269.1	1
4	CCG014402.1	1
4	CCG018353.1	1
4	CCG018368.1	1
4	CCG018371.1	1
4	CCG020244.1	1
Top 10 in network blue.edges.txt ranked by EcCentricity method
Rank	Name	Score
1	CCG014214.2	0.5
1	CCG014269.1	0.5
1	CCG014402.1	0.5
1	CCG018353.1	0.5
1	CCG018368.1	0.5
1	CCG018371.1	0.5
1	CCG020244.1	0.5
1	CCG020305.1	0.5
1	CCG020492.1	0.5
1	CCG020515.1	0.5
Top 10 in network blue.edges.txt ranked by Closeness method
Rank	Name	Score
1	CCG020608.2	60.5
1	CCG027400.1	60.5
3	RcMYB80	60
4	CCG022215.1	59.5
4	CCG028000.1	59.5
4	RcMYB2	59.5
4	CCG003058.1	59.5
4	CCG003076.1	59.5
9	CCG020896.1	59
9	CCG025500.1	59
Top 10 in network blue.edges.txt ranked by Radiality method
Rank	Name	Score
1	CCG020608.2	1.87879
1	CCG027400.1	1.87879
3	RcMYB80	1.86364
4	CCG022215.1	1.84848
4	CCG028000.1	1.84848
4	RcMYB2	1.84848
4	CCG003058.1	1.84848
4	CCG003076.1	1.84848
9	CCG020896.1	1.83333
9	CCG025500.1	1.83333
Top 10 in network blue.edges.txt ranked by Betweenness method
Rank	Name	Score
1	CCG027400.1	23.9736
2	CCG028000.1	23.088
3	CCG020608.2	22.7212
4	CCG006914.1	22.7077
5	CCG003058.1	22.6947
6	RcMYB2	22.6289
7	CCG010360.3	22.5789
8	CCG008629.1	22.1815
9	CCG022215.1	22.0593
10	CCG020896.1	21.7267
Top 10 in network blue.edges.txt ranked by Stress method
Rank	Name	Score
1	CCG027400.1	816
2	CCG020608.2	784
3	CCG028000.1	778
4	RcMYB2	768
4	CCG003058.1	768
6	CCG006914.1	764
7	CCG010360.3	762
8	CCG022215.1	746
8	RcMYB80	746
10	CCG003076.1	744
Top 10 in network blue.edges.txt ranked by ClusteringCoefficient method
Rank	Name	Score
1	CCG029163.1	0.742908
2	CCG025500.1	0.742836
3	CCG029656.1	0.740864
4	RcMYB77	0.739608
5	CCG020977.1	0.739394
6	RcMYB80	0.739343
7	CCG028937.3	0.73913
7	CCG003063.3	0.73913
9	CCG025002.1	0.738946
10	CCG004233.1	0.738776

## Sheet: Hub genes in Brown module
Top 10 in network brown.edges.txt ranked by MCC method
Rank	Name	Score
1	CCG022183.1	426000000000	metabolic process
2	CCG015828.2	320000000000	protein phosphorylation
3	RcMYB89	311000000000
4	CCG012347.1	304000000000	regulation of transcription, DNA-dependent
5	RcMYB84	289000000000
6	CCG029542.1	288000000000	regulation of transcription
7	CCG012319.2	262000000000	metabolic process
8	CCG029179.1	260000000000	protein phosphorylation
9	CCG021303.1	254000000000	protein phosphorylation
10	CCG010308.1	250000000000	translation
Top 10 in network brown.edges.txt ranked by DMNC method
Rank	Name	Score
1	CCG022183.1	1.22887
2	RcMYB89	1.21657
3	RcMYB84	1.21562
4	CCG012319.2	1.21481
5	CCG031269.1	1.21415	regulation of transcription, DNA-dependent
6	CCG029179.1	1.21326
7	CCG015828.2	1.21123
8	RcMYB40	1.20155
9	CCG012347.1	1.19943
9	CCG014215.1	1.19943	metabolic process
Top 10 in network brown.edges.txt ranked by MNC method
Rank	Name	Score
1	RcMYB89	55
2	CCG012319.2	53
2	CCG022183.1	53
4	RcMYB40	52
4	CCG015828.2	52
6	RcMYB21	51
6	RcMYB63	51
6	RcMYB84	51
6	CCG010283.1	51	protein phosphorylation
6	CCG020265.2	51	metabolic process
Top 10 in network brown.edges.txt ranked by Degree method
Rank	Name	Score
1	RcMYB89	55
2	CCG012319.2	53
2	CCG022183.1	53
4	RcMYB40	52
4	CCG015828.2	52
6	RcMYB21	51
6	RcMYB63	51
6	RcMYB84	51
6	CCG010283.1	51
6	CCG020265.2	51
Top 10 in network brown.edges.txt ranked by EPC method
Rank	Name	Score
1	RcMYB89	21.185
2	CCG012319.2	20.263
3	CCG015828.2	20.261
4	CCG014215.1	19.977
5	CCG010283.1	19.885
6	RcMYB21	19.618
7	CCG020922.1	19.566
8	CCG020265.2	19.524
9	CCG029179.1	19.518
10	CCG021303.1	19.496
Top 10 in network brown.edges.txt ranked by BottleNeck method
Rank	Name	Score
1	CCG031287.1	8
2	CCG024275.2	1
2	CCG027426.1	1
2	CCG027989.1	1
2	CCG029116.1	1
2	CCG029179.1	1
2	CCG029542.1	1
2	CCG029651.1	1
2	CCG029657.1	1
2	CCG029701.1	1
Top 10 in network brown.edges.txt ranked by EcCentricity method
Rank	Name	Score
1	CCG024275.2	0.5
1	CCG027426.1	0.5
1	CCG027989.1	0.5
1	CCG029116.1	0.5
1	CCG029179.1	0.5
1	CCG029542.1	0.5
1	CCG029651.1	0.5
1	CCG029657.1	0.5
1	CCG029701.1	0.5
1	CCG029713.1	0.5
Top 10 in network brown.edges.txt ranked by Closeness method
Rank	Name	Score
1	RcMYB89	58.5
2	CCG012319.2	57.5
2	CCG022183.1	57.5
4	RcMYB40	57
4	CCG015828.2	57
6	RcMYB21	56.5
6	RcMYB63	56.5
6	RcMYB84	56.5
6	CCG010283.1	56.5
6	CCG020265.2	56.5
Top 10 in network brown.edges.txt ranked by Radiality method
Rank	Name	Score
1	RcMYB89	1.93548
2	CCG012319.2	1.90323
2	CCG022183.1	1.90323
4	RcMYB40	1.8871
4	CCG015828.2	1.8871
6	RcMYB21	1.87097
6	RcMYB63	1.87097
6	RcMYB84	1.87097
6	CCG010283.1	1.87097
6	CCG020265.2	1.87097
Top 10 in network brown.edges.txt ranked by Betweenness method
Rank	Name	Score
1	RcMYB89	22.2838
2	CCG012319.2	19.6658
3	RcMYB40	19.477
4	RcMYB63	19.0592
5	RcMYB21	19.0339
6	CCG022183.1	18.9283
7	CCG015828.2	18.8644
8	CCG020265.2	18.8131
9	CCG010283.1	18.3035
10	CCG015840.1	18.1727
Top 10 in network brown.edges.txt ranked by Stress method
Rank	Name	Score
1	RcMYB89	758
2	CCG012319.2	682
3	RcMYB40	666
4	CCG022183.1	658
5	RcMYB63	650
5	CCG015828.2	650
7	RcMYB21	648
8	CCG020265.2	644
9	CCG010283.1	636
10	CCG015840.1	622
Top 10 in network brown.edges.txt ranked by ClusteringCoefficient method
Rank	Name	Score
1	CCG020923.1	0.781707
2	CCG024275.2	0.778788
3	CCG031269.1	0.771259
4	CCG008644.1	0.770732
5	CCG020494.1	0.770583
6	CCG021303.1	0.770048
7	CCG029542.1	0.769658
8	CCG021355.1	0.769657
9	CCG029179.1	0.765714
10	CCG012335.1	0.765328

## Sheet: Hub genes in Green module
Top 10 in network green.edges.txt ranked by MCC method
Rank	Name	Score
1	CCG015830.1	28700000
2	RcMYB70	26900000
3	CCG031278.1	26400000
4	CCG025075.2	26000000
5	CCG025493.1	24900000
6	CCG021384.2	23200000
7	RcMYB56	21600000
8	RcMYB75	19400000
9	CCG020512.4	17600000
10	CCG021754.1	17500000
Top 10 in network green.edges.txt ranked by DMNC method
Rank	Name	Score
1	CCG015830.1	0.982351
2	CCG008645.1	0.975504
3	RcMYB70	0.962965
4	CCG031278.1	0.959005
5	RcMYB68	0.953307
6	CCG025493.1	0.95169
6	CCG020484.1	0.95169
8	RcMYB45	0.945066
9	RcMYB75	0.941888
10	CCG025075.2	0.941258
Top 10 in network green.edges.txt ranked by MNC method
Rank	Name	Score
1	CCG015830.1	41
2	CCG025075.2	39
2	CCG011140.1	39
2	CCG014193.1	39
5	CCG031278.1	38
5	RcMYB56	38
5	RcMYB67	38
5	CCG007025.1	38
5	CCG008645.1	38
10	CCG025493.1	37
Top 10 in network green.edges.txt ranked by Degree method
Rank	Name	Score
1	CCG015830.1	41
2	CCG025075.2	39
2	CCG011140.1	39
2	CCG014193.1	39
5	CCG031278.1	38
5	RcMYB56	38
5	RcMYB67	38
5	CCG007025.1	38
5	CCG008645.1	38
10	CCG025493.1	37
Top 10 in network green.edges.txt ranked by EPC method
Rank	Name	Score
1	CCG015830.1	26.685
2	CCG008645.1	26.124
3	CCG025493.1	26.048
4	CCG011140.1	25.93
5	CCG031278.1	25.839
6	CCG025075.2	25.711
7	CCG013527.1	25.58
8	RcMYB67	25.543
9	RcMYB56	25.508
10	CCG007025.1	25.409
Top 10 in network green.edges.txt ranked by BottleNeck method
Rank	Name	Score
1	CCG031278.1	14
2	CCG028646.1	3
3	CCG025556.1	2
3	CCG028632.2	2
5	CCG025493.1	1
5	CCG027656.1	1
5	RcMYB6	1
5	RcMYB8	1
5	RcMYB14	1
5	RcMYB39	1
Top 10 in network green.edges.txt ranked by EcCentricity method
Rank	Name	Score
1	CCG025493.1	0.5
1	CCG025556.1	0.5
1	CCG027656.1	0.5
1	CCG028632.2	0.5
1	CCG028646.1	0.5
1	CCG031278.1	0.5
1	RcMYB6	0.5
1	RcMYB8	0.5
1	RcMYB14	0.5
1	RcMYB39	0.5
Top 10 in network green.edges.txt ranked by Closeness method
Rank	Name	Score
1	CCG015830.1	46
2	CCG025075.2	45
2	CCG011140.1	45
2	CCG014193.1	45
5	CCG031278.1	44.5
5	RcMYB56	44.5
5	RcMYB67	44.5
5	CCG007025.1	44.5
5	CCG008645.1	44.5
10	CCG025493.1	44
Top 10 in network green.edges.txt ranked by Radiality method
Rank	Name	Score
1	CCG015830.1	1.86275
2	CCG025075.2	1.82353
2	CCG011140.1	1.82353
2	CCG014193.1	1.82353
5	CCG031278.1	1.80392
5	RcMYB56	1.80392
5	RcMYB67	1.80392
5	CCG007025.1	1.80392
5	CCG008645.1	1.80392
10	CCG025493.1	1.78431
Top 10 in network green.edges.txt ranked by Betweenness method
Rank	Name	Score
1	CCG011140.1	28.1661
2	CCG014193.1	27.7459
3	CCG007025.1	27.0564
4	CCG015830.1	26.9064
5	CCG025075.2	26.6879
6	RcMYB56	25.2991
7	RcMYB67	25.1465
8	CCG031278.1	23.6438
9	CCG025556.1	22.2419
10	CCG007387.1	22.1647
Top 10 in network green.edges.txt ranked by Stress method
Rank	Name	Score
1	CCG014193.1	556
1	CCG015830.1	556
3	CCG011140.1	536
4	CCG025075.2	528
5	CCG007025.1	512
6	RcMYB56	504
7	RcMYB67	496
8	CCG031278.1	476
9	CCG008645.1	460
10	CCG025493.1	450
Top 10 in network green.edges.txt ranked by ClusteringCoefficient method
Rank	Name	Score
1	CCG021302.1	0.72332
2	RcMYB68	0.703226
3	RcMYB75	0.6875
4	CCG020546.1	0.68661
5	CCG021754.1	0.686022
6	RcMYB70	0.682353
7	CCG024529.1	0.67803
8	CCG002153.1	0.676136
9	CCG007820.2	0.674877
10	CCG018258.1	0.674242

## Sheet: Hub genes in Red module
Top 10 in network red.edges.txt ranked by MCC method
Rank	Name	Score
1	CCG013562.1	123288
2	CCG020576.1	110904
3	CCG020520.1	101448
4	CCG029216.1	98352
5	RcMYB71	97968
6	CCG017534.1	87576
7	CCG014418.3	80640
8	CCG018309.1	80256
9	CCG007042.1	76008
10	CCG028639.1	66948
Top 10 in network red.edges.txt ranked by DMNC method
Rank	Name	Score
1	CCG018309.1	0.846835
2	RcMYB71	0.840489
3	CCG017534.1	0.837826
4	CCG020576.1	0.836965
5	CCG013562.1	0.831845
6	CCG029216.1	0.817728
7	CCG020520.1	0.816326
8	RcMYB91	0.81063
9	CCG007042.1	0.809865
10	CCG014418.3	0.798464
Top 10 in network red.edges.txt ranked by MNC method
Rank	Name	Score
1	CCG020520.1	29
2	CCG028639.1	28
2	CCG013562.1	28
4	CCG020576.1	27
5	CCG029216.1	26
5	CCG007042.1	26
7	RcMYB71	25
7	RcMYB85	25
7	CCG014418.3	25
7	CCG019317.1	25
Top 10 in network red.edges.txt ranked by Degree method
Rank	Name	Score
1	CCG020520.1	29
2	CCG028639.1	28
2	CCG013562.1	28
4	CCG020576.1	27
5	CCG029216.1	26
5	CCG007042.1	26
7	RcMYB71	25
7	RcMYB85	25
7	CCG014418.3	25
7	CCG019317.1	25
Top 10 in network red.edges.txt ranked by EPC method
Rank	Name	Score
1	CCG013562.1	12.679
2	CCG028639.1	12.636
3	CCG020520.1	12.624
4	CCG007042.1	12.092
5	RcMYB71	12.039
6	CCG020576.1	11.896
7	CCG019317.1	11.833
8	CCG029216.1	11.799
9	CCG014418.3	11.776
10	RcMYB20	11.625
Top 10 in network red.edges.txt ranked by BottleNeck method
Rank	Name	Score
1	CCG029216.1	11	protein phosphorylation
2	CCG028639.1	5	metabolic process
3	CCG029166.2	2	protein phosphorylation
4	RcMYB1	1
4	RcMYB10	1
4	RcMYB20	1
4	RcMYB24	1
4	RcMYB38	1
4	RcMYB60	1
4	RcMYB71	1
Top 10 in network red.edges.txt ranked by EcCentricity method
Rank	Name	Score
1	RcMYB1	0.5
1	CCG028639.1	0.5
1	RcMYB10	0.5
1	CCG029166.2	0.5
1	RcMYB20	0.5
1	CCG029216.1	0.5
1	RcMYB24	0.5
1	RcMYB38	0.5
1	RcMYB60	0.5
1	RcMYB71	0.5
Top 10 in network red.edges.txt ranked by Closeness method
Rank	Name	Score
1	CCG020520.1	32
2	CCG028639.1	31.5
2	CCG013562.1	31.5
4	CCG020576.1	31
5	CCG029216.1	30.5
5	CCG007042.1	30.5
7	RcMYB71	30
7	RcMYB85	30
7	CCG014418.3	30
7	CCG019317.1	30
Top 10 in network red.edges.txt ranked by Radiality method
Rank	Name	Score
1	CCG020520.1	1.91429
2	CCG028639.1	1.88571
2	CCG013562.1	1.88571
4	CCG020576.1	1.85714
5	CCG029216.1	1.82857
5	CCG007042.1	1.82857
7	RcMYB71	1.8
7	RcMYB85	1.8
7	CCG014418.3	1.8
7	CCG019317.1	1.8
Top 10 in network red.edges.txt ranked by Betweenness method
Rank	Name	Score
1	CCG028639.1	22.6051
2	CCG020520.1	22.3069
3	CCG013562.1	19.2341
4	CCG020576.1	16.966
5	CCG007042.1	16.7231
6	CCG029216.1	16.3789
7	CCG019317.1	16.3316
8	RcMYB85	16.0752
9	CCG014418.3	15.579
10	RcMYB71	13.4955
Top 10 in network red.edges.txt ranked by Stress method
Rank	Name	Score
1	CCG020520.1	312
2	CCG028639.1	308
3	CCG013562.1	276
4	CCG020576.1	248
5	CCG007042.1	238
6	CCG029216.1	234
7	RcMYB85	228
7	CCG019317.1	228
9	CCG014418.3	220
10	RcMYB71	200
Top 10 in network red.edges.txt ranked by ClusteringCoefficient method
Rank	Name	Score
1	RcMYB91	0.694737
2	CCG015846.1	0.686275
3	CCG024532.1	0.684211
4	CCG018309.1	0.681159
5	RcMYB81	0.678363
6	CCG017534.1	0.673913
7	RcMYB60	0.666667
7	RcMYB71	0.666667
7	CCG026415.1	0.666667
10	CCG006888.1	0.663158

## Sheet: Hub genes in Yellow module
Top 10 in network yellow.edges.txt ranked by MCC method
Rank	Name	Score
1	CCG013553.2	3270000000
2	CCG029803.1	2740000000
3	CCG021318.1	2700000000
4	CCG020508.1	2390000000
5	CCG020217.1	2380000000
6	CCG020268.1	2230000000
7	RcMYB64	1970000000
8	CCG021334.1	1850000000
9	CCG028557.3	1840000000
10	RcMYB55	1820000000
Top 10 in network yellow.edges.txt ranked by DMNC method
Rank	Name	Score
1	CCG021318.1	1.11087
2	CCG029803.1	1.10591
3	CCG020508.1	1.10159
4	RcMYB7	1.09984
5	CCG013553.2	1.09315
6	CCG020268.1	1.08906
7	CCG010316.1	1.08893
8	CCG027721.1	1.08684
9	CCG020217.1	1.08495
10	CCG028557.3	1.08385
Top 10 in network yellow.edges.txt ranked by MNC method
Rank	Name	Score
1	CCG020508.1	45
1	CCG021318.1	45
3	CCG029803.1	44
4	RcMYB7	43
4	CCG013553.2	43
6	CCG007039.1	42
6	CCG012342.1	42
6	CCG020268.1	42
9	CCG028557.3	41
9	RcMYB23	41
Top 10 in network yellow.edges.txt ranked by Degree method
Rank	Name	Score
1	CCG020508.1	45
1	CCG021318.1	45
3	CCG029803.1	44
4	RcMYB7	43
4	CCG013553.2	43
6	CCG007039.1	42
6	CCG012342.1	42
6	CCG020268.1	42
9	CCG028557.3	41
9	RcMYB23	41
Top 10 in network yellow.edges.txt ranked by EPC method
Rank	Name	Score
1	CCG020508.1	23.575
2	CCG021318.1	23.244
3	CCG029803.1	23.191
4	CCG020268.1	22.511
5	RcMYB55	22.394
6	RcMYB23	22.274
7	CCG027721.1	22.242
8	CCG028557.3	22.236
9	CCG013553.2	22.14
10	RcMYB7	22.126
Top 10 in network yellow.edges.txt ranked by BottleNeck method
Rank	Name	Score
1	CCG029803.1	11
2	CCG028017.1	1
2	CCG028557.3	1
2	CCG028575.1	1
2	CCG028638.3	1
2	CCG029170.1	1
2	CCG029181.1	1
2	CCG029210.1	1
2	RcMYB7	1
2	RcMYB23	1
Top 10 in network yellow.edges.txt ranked by EcCentricity method
Rank	Name	Score
1	CCG028017.1	0.5
1	CCG028557.3	0.5
1	CCG028575.1	0.5
1	CCG028638.3	0.5
1	CCG029170.1	0.5
1	CCG029181.1	0.5
1	CCG029210.1	0.5
1	CCG029803.1	0.5
1	RcMYB7	0.5
1	RcMYB23	0.5
Top 10 in network yellow.edges.txt ranked by Closeness method
Rank	Name	Score
1	CCG020508.1	49
1	CCG021318.1	49
3	CCG029803.1	48.5
4	RcMYB7	48
4	CCG013553.2	48
6	CCG007039.1	47.5
6	CCG012342.1	47.5
6	CCG020268.1	47.5
9	CCG028557.3	47
9	RcMYB23	47
Top 10 in network yellow.edges.txt ranked by Radiality method
Rank	Name	Score
1	CCG020508.1	1.90566
1	CCG021318.1	1.90566
3	CCG029803.1	1.88679
4	RcMYB7	1.86792
4	CCG013553.2	1.86792
6	CCG007039.1	1.84906
6	CCG012342.1	1.84906
6	CCG020268.1	1.84906
9	CCG028557.3	1.83019
9	RcMYB23	1.83019
Top 10 in network yellow.edges.txt ranked by Betweenness method
Rank	Name	Score
1	CCG020508.1	20.009
2	CCG021318.1	19.5671
3	CCG029803.1	18.4957
4	CCG013553.2	17.9558
5	CCG012342.1	17.6481
6	RcMYB7	17.6447
7	CCG007039.1	17.4476
8	CCG004763.1	17.0213
9	CCG020268.1	16.8492
10	CCG018237.1	15.9042
Top 10 in network yellow.edges.txt ranked by Stress method
Rank	Name	Score
1	CCG020508.1	556
2	CCG021318.1	544
3	CCG029803.1	516
4	CCG013553.2	498
5	RcMYB7	490
6	CCG012342.1	486
7	CCG007039.1	484
8	CCG020268.1	470
9	CCG004763.1	468
10	RcMYB23	446
Top 10 in network yellow.edges.txt ranked by ClusteringCoefficient method
Rank	Name	Score
1	CCG010316.1	0.751067
2	CCG029181.1	0.746032
3	RcMYB55	0.745377
4	RcMYB27	0.742857
5	CCG028017.1	0.74111
6	RcMYB32	0.738739
7	CCG013539.1	0.738095
8	CCG027721.1	0.737179
9	CCG014254.1	0.736508
10	CCG020217.1	0.735897
